# Supplementary material for: Thrombophilia genetic mutations and their relation to disease severity among patients with COVID-19
Source: PLoS One. 2024 Mar 20;19(3):e0296668. doi: 10.1371/journal.pone.0296668 (PMC10954113; doi:10.1371/journal.pone.0296668)
Supplement: S1 File — (XLS) [file pone.0296668.s001.xls]

## Sheet: BOTHnew
groups	urea	creatini	ast	ale	alb	bil	hb	plt	wbcs	lymphpercent	lymphabsolute	neutrophil	ldh	ddimer	factorv	outcome	R506	R2H1299R	prothrombingene	G20210AA	MTHFR	A1298C	C677T	Ferritin	CRP	highddimer	LDH
1	43	0.6	32	33	4.4	1	13	450	29.3	14	4102	79	250	0.4	positive hete	1	1	1	negative	1	positive homog.	1	1	220	15	1	300
1	40	1.2	45	59	4.4	0.8	10.5	127	18	10	1800	73	250	0.4	positive hete	1	1	1	positive	1	positive homog.	1	1	210	10	1	350
1	33	0.5	39	28	3.8	0.9	10.5	461	11	28	6160	63	250	0.4	positive hete	1	1	1	negative	1	positive homog.	1	1	215	20	1	400
1	17	0.7	36	37	3.5	0.8	11	128	17.8	20	3560	73	200	0.2	positive hete	1	1	1	negative	1	positive homog.	1	1	20	9	1	450
1	17	0.8	33	33	3.6	0.7	13.8	165	14.1	20	2820	73	250	0.6	positive hete	1	1	1	negative	1	positive homog.	1	1	225	8	2	300
1	41	1	40	42	4	0.9	12.8	190	7.5	16	1200	73	225	0.7	positive hete	1	1	1	positive	1	positive homog.	1	1	215	7	2	500
1	40	0.7	45	45	4	0.8	10.2	450	8.9	20	1246	73	245	0.6	positive hete	1	1	1	negative	1	positive homog.	1	1	231	8	2	350
1	43	0.6	32	33	4.4	1	13	450	11	20	4102	79	230	0.2	positive hete	1	1	1	negative	1	positive homog.	1	1	220	9	1	300
1	40	1.2	45	45	4.4	0.8	10.5	127	18	20	4102	73	245	0.1	positive hete	1	1	1	negative	1	positive homog.	1	1	205	15	1	350
1	33	0.4	39	28	3.8	0.9	10.5	461	11	28	6160	73	245	0.1	positive hete	1	1	1	negative	1	positive homog.	1	1	208	10	1	400
1	15	0.7	36	37	3.4	0.8	10.5	128	17.8	20	3560	73	230	0.2	positive hete	1	1	2	negative	1	positive homog.	1	1	205	20	1	500
1	15	0.8	33	33	3.6	0.7	13.8	165	14.1	20	2820	73	200	0.1	positive hete	1	1	2	negative	1	positive homog.	1	1	204	9	1	350
1	41	1	40	42	4	0.9	12.8	190	7.5	20	4102	73	240	0.2	positive hete	1	2	2	negative	2	positive homog.	2	2	206	8	1	450
1	40	0.7	45	45	4	0.8	10.2	450	8.9	20	4102	73	250	0.1	positive hete	1	1	1	negative	2	positive homog.	2	2	207	7	1	400
1	40	0.7	45	45	4	0.8	10.2	450	8.9	20	4102	73	231	0.2	positive hete	1	1	1	negative	1	positive homog.	1	2	208	15	1	500
1	43	0.6	32	33	4.4	1	14.7	600	29.3	14	4102	80	350	5.8	negative	2	2	2	negative	2	positive hete.	2	2	400	96	2	550
1	120	1.2	66	59	4.4	0.8	9.9	127	18	10	1800	73	400	0.9	negative	2	2	2	negative	2	positive hete.	2	2	400	96	2	520
1	33	0.5	39	28	3.8	0.9	8.5	461	22	28	6160	63	378	0.6	negative	2	2	2	negative	2	positive hete.	2	2	400	96	2	800
1	17	0.7	36	37	3.4	0.8	10	128	17.8	20	3560	80	477	1.2	negative	2	2	2	negative	2	positive hete.	2	2	400	96	2	700
1	17	0.8	33	33	3.6	0.7	13.8	165	14.1	20	2820	73	283	0.5	negative	2	2	2	negative	2	positive hete.	2	2	400	96	1	750
1	41	1	40	42	4	0.9	12.8	190	7.5	16	1200	63	445	0.7	negative	2	2	2	negative	2	positive hete.	2	2	400	96	2	600
1	88	0.7	55	60	4	0.8	10.2	700	8.9	14	1246	80	500	0.6	positive hete	2	2	2	positive	2	positive hete.	2	2	1690	135	2	650
1	43	0.6	32	33	4.4	1	14.7	600	29.3	14	4102	79	350	5.8	negative	2	2	2	negative	2	positive hete.	3	2	400	96	2	550
1	120	1.2	66	59	4.4	0.8	9.9	127	18	10	1800	73	400	0.9	negative	2	2	2	negative	2	positive hete.	1	2	400	96	2	650
1	33	0.5	39	28	3.8	0.9	8.5	461	22	28	6160	63	378	0.6	negative	2	1	1	negative	2	positive hete.	2	2	400	96	2	700
1	17	0.7	36	37	3.4	0.8	10	128	17.8	20	3560	79	477	1.2	negative	2	1	1	negative	1	positive hete.	1	1	400	96	2	500
1	17	0.8	33	33	3.6	0.7	13.8	165	14.1	20	2820	73	283	0.5	negative	2	1	1	negative	1	positive hete.	1	1	400	100	1	550
1	41	1	40	42	4	0.9	12.8	190	7.5	16	1200	63	445	0.7	negative	2	2	1	negative	1	positive hete.	1	1	400	96	2	500
1	88	0.7	55	60	4	0.8	10.2	700	8.9	14	1246	79	500	0.6	positive hete	2	1	1	positive	1	positive hete.	1	1	1690	135	2	550
1	88	0.7	55	60	4	0.8	10.2	700	8.9	14	1246	73	500	0.6	positive hete	2	2	1	positive	1	positive hete.	1	1	1690	135	2	550
1	43	0.6	32	33	4.4	1	13	450	29.3	14	4102	79	250	0.4	positive hete	1	1	1	negative	1	positive homog.	1	1	220	15	1	300
1	40	1.2	45	59	4.4	0.8	10.5	127	18	10	1800	73	250	0.4	positive hete	1	1	1	positive	1	positive homog.	1	1	210	10	1	350
1	33	0.5	39	28	3.8	0.9	10.5	461	11	28	6160	63	250	0.4	positive hete	1	1	1	negative	1	positive homog.	1	1	215	20	1	400
1	17	0.7	36	37	3.5	0.8	11	128	17.8	20	3560	73	200	0.2	positive hete	1	1	1	negative	1	positive homog.	1	1	20	9	1	450
1	17	0.8	33	33	3.6	0.7	13.8	165	14.1	20	2820	73	250	0.6	positive hete	1	1	1	negative	1	positive homog.	1	1	225	8	2	300
1	41	1	40	42	4	0.9	12.8	190	7.5	16	1200	73	225	0.7	positive hete	1	1	1	positive	1	positive homog.	1	1	215	7	2	500
1	40	0.7	45	45	4	0.8	10.2	450	8.9	20	1246	73	245	0.6	positive hete	1	1	1	negative	1	positive homog.	1	1	231	8	2	350
1	43	0.6	32	33	4.4	1	13	450	11	20	4102	79	230	0.2	positive hete	1	1	1	negative	1	positive homog.	1	1	220	9	1	300
1	40	1.2	45	45	4.4	0.8	10.5	127	18	20	4102	73	245	0.1	positive hete	1	1	1	negative	1	positive homog.	1	1	205	15	1	350
1	33	0.4	39	28	3.8	0.9	10.5	461	11	28	6160	73	245	0.1	positive hete	1	1	1	negative	1	positive homog.	1	1	208	10	1	400
1	15	0.7	36	37	3.4	0.8	10.5	128	17.8	20	3560	73	230	0.2	positive hete	1	1	2	negative	1	positive homog.	1	1	205	20	1	500
1	15	0.8	33	33	3.6	0.7	13.8	165	14.1	20	2820	73	200	0.1	positive hete	1	1	2	negative	1	positive homog.	1	1	204	9	1	350
1	41	1	40	42	4	0.9	12.8	190	7.5	20	4102	73	240	0.2	positive hete	1	2	2	negative	2	positive homog.	2	2	206	8	1	450
1	40	0.7	45	45	4	0.8	10.2	450	8.9	20	4102	73	250	0.1	positive hete	1	1	1	negative	2	positive homog.	2	2	207	7	1	400
1	40	0.7	45	45	4	0.8	10.2	450	8.9	20	4102	73	231	0.2	positive hete	1	1	1	negative	1	positive homog.	1	2	208	15	1	500
1	43	0.6	32	33	4.4	1	14.7	600	29.3	14	4102	80	350	5.8	negative	2	2	2	negative	2	positive hete.	2	2	400	96	2	550
1	120	1.2	66	59	4.4	0.8	9.9	127	18	10	1800	73	400	0.9	negative	2	2	2	negative	2	positive hete.	2	2	400	96	2	520
1	33	0.5	39	28	3.8	0.9	8.5	461	22	28	6160	63	378	0.6	negative	2	2	2	negative	2	positive hete.	2	2	400	96	2	800
1	17	0.7	36	37	3.4	0.8	10	128	17.8	20	3560	80	477	1.2	negative	2	2	2	negative	2	positive hete.	2	2	400	96	2	700
1	17	0.8	33	33	3.6	0.7	13.8	165	14.1	20	2820	73	283	0.5	negative	2	2	2	negative	2	positive hete.	2	2	400	96	1	750
1	41	1	40	42	4	0.9	12.8	190	7.5	16	1200	63	445	0.7	negative	2	2	2	negative	2	positive hete.	2	2	400	96	2	600
1	88	0.7	55	60	4	0.8	10.2	700	8.9	14	1246	80	500	0.6	positive hete	2	2	2	positive	2	positive hete.	2	2	1690	135	2	650
1	43	0.6	32	33	4.4	1	14.7	600	29.3	14	4102	79	350	5.8	negative	2	2	2	negative	2	positive hete.	3	2	400	96	2	550
1	120	1.2	66	59	4.4	0.8	9.9	127	18	10	1800	73	400	0.9	negative	2	2	2	negative	2	positive hete.	1	2	400	96	2	650
1	33	0.5	39	28	3.8	0.9	8.5	461	22	28	6160	63	378	0.6	negative	2	1	1	negative	2	positive hete.	2	2	400	96	2	700
1	17	0.7	36	37	3.4	0.8	10	128	17.8	20	3560	79	477	1.2	negative	2	1	1	negative	1	positive hete.	1	1	400	96	2	500
1	17	0.8	33	33	3.6	0.7	13.8	165	14.1	20	2820	73	283	0.5	negative	2	1	1	negative	1	positive hete.	1	1	400	100	1	550
1	41	1	40	42	4	0.9	12.8	190	7.5	16	1200	63	445	0.7	negative	2	2	1	negative	1	positive hete.	1	1	400	96	2	500
1	88	0.7	55	60	4	0.8	10.2	700	8.9	14	1246	79	500	0.6	positive hete	2	1	1	positive	1	positive hete.	1	1	1690	135	2	550
1	88	0.7	55	60	4	0.8	10.2	700	8.9	14	1246	73	500	0.6	positive hete	2	2	1	positive	1	positive hete.	1	1	1690	135	2	550
2	40	1.2	37	45	4.8	0.7	14.5	157	15	20	4102	75	250	0.6	positive hete	1	1	1	negative	1	positive homog.	1	1	225	12	2	240
2	29	0.9	33	44	4.3	0.8	10.5	450	13	10	1300	80	200	0.4	positive hete	1	1	1	negative	1	positive homog.	1	1	235	13	1	300
2	35	1	33	40	4.2	1	12	190	11	10	2200	79	200	0.3	positive hete	1	1	1	negative	1	positive homog.	1	1	236	14	1	250
2	45	1.2	29	44	4.4	0.9	10.5	270	18	9	1620	82	250	0.3	positive hete	1	1	1	negative	1	positive homog.	1	1	235	9	1	350
2	40	1.1	30	45	4	0.8	13	350	18	7	1260	77	200	0.2	positive hete	1	1	1	negative	1	positive homog.	1	1	245	10	1	400
2	40	1.2	37	45	4.8	0.9	14.5	157	15	15	2400	75	200	0.1	positive hete	1	1	1	negative	1	positive homog.	1	1	285	12	1	450
2	29	0.9	33	44	4.3	0.8	10.5	450	13	20	1300	80	240	0.3	positive hete	1	1	1	negative	1	positive homog.	1	1	295	11	1	480
2	35	1	33	40	4.2	1	12	190	22	20	2200	80	245	0.2	positive hete	1	1	1	positive	1	positive homog.	1	1	231	12	1	460
2	45	1.2	29	44	4.4	0.9	9	270	18	9	1620	82	235	0.3	positive hete	1	1	1	positive	1	positive homog.	1	1	250	15	1	240
2	40	1.1	30	45	4	0.9	13	350	18	7	1260	77	235	0.1	positive hete	1	1	1	negative	1	positive homog.	1	1	214	9	1	245
2	40	1.2	37	45	4.8	0.9	15	157	15	15	2400	80	235	0.2	positive hete	1	1	1	negative	1	positive homog.	1	1	220	7	1	250
2	29	0.9	33	44	4.3	0.8	8.9	450	13	10	1300	80	235	1.2	positive hete	1	1	1	negative	1	positive homog.	1	1	235	8	2	260
2	35	1	33	40	4.2	0.9	12	190	22	10	2200	79	235	0.5	positive hete	1	1	2	negative	1	positive homog.	1	1	220	10	1	290
2	45	1.2	29	44	4.4	0.9	9	270	18	9	2200	82	250	0.6	positive hete	1	1	2	negative	1	positive homog.	1	1	212	12	2	300
2	40	1.1	30	45	4	0.8	16	350	18	7	2200	77	245	0.8	positive hete	1	1	2	negative	1	positive homog.	1	1	255	15	2	450
2	40	1.2	37	45	4.8	0.7	1	157	15	16	2200	75	245	0.6	positive hete	1	1	2	negative	2	positive homog.	1	1	266	14	2	460
2	29	0.5	33	44	4.3	0.8	8.9	450	13	10	2200	80	235	0.1	positive hete	1	2	2	negative	2	positive homog.	2	2	288	7	1	480
2	35	1	33	40	4.2	1	12	190	22	10	2200	79	240	0.2	positive hete	1	1	1	negative	2	positive homog.	2	2	277	8	1	240
2	45	1.5	29	44	4.4	0.9	9	270	18	9	1620	82	250	0.3	positive hete	1	1	1	negative	1	positive homog.	2	2	260	9	1	300
2	40	1.1	30	45	4	0.8	13	350	18	7	1260	77	235	0.1	positive hete	1	2	1	negative	1	positive homog.	2	2	240	15	1	400
2	40	1.2	37	47	4.8	0.7	14.5	157	15	16	2400	75	550	1.5	positive hete	2	2	2	negative	2	positive hete.	2	2	550	100	2	500
2	29	0.9	33	44	4.3	0.8	8.9	570	13	10	1300	80	490	0.2	negative	2	2	2	negative	2	positive homog.	2	2	600	92	1	800
2	35	1	33	40	4.2	1	12	190	22	10	2200	79	500	1.2	negative	2	2	2	negative	2	positive hete.	2	2	670	96	2	700
2	45	1.2	29	44	4.4	0.9	9	270	18	9	1620	82	567	2	positive hete	2	2	2	negative	2	negtive	2	2	450	92	2	600
2	40	1.1	30	45	4	0.8	13	350	18	7	1260	77	400	4	positive hete	2	2	2	negative	2	positive hete.	2	2	550	95	2	700
2	40	1.2	37	47	4.8	0.9	14.5	157	15	16	2400	75	550	1.5	positive hete	2	2	2	negative	2	positive hete.	2	2	550	100	2	750
2	29	0.9	33	44	4.3	0.8	8.9	570	13	10	1300	80	490	0.2	negative	2	2	2	negative	2	positive homog.	2	2	600	92	1	800
2	35	1	33	40	4.2	1	12	190	22	10	2200	79	500	1.2	negative	2	2	2	negative	2	positive hete.	2	2	670	96	2	540
2	45	1.2	29	44	4.4	0.9	9	270	18	9	1620	82	567	2	positive hete	2	2	2	negative	2	negtive	2	2	450	96	2	560
2	40	1.1	30	45	4	0.8	13	350	18	7	1260	77	400	4	positive hete	2	2	2	negative	2	positive hete.	2	2	550	96	2	570
2	40	1.2	37	47	4.8	0.9	14.5	157	15	16	2400	75	550	1.5	positive hete	2	2	2	negative	2	positive hete.	2	2	550	120	2	601
2	29	0.9	33	44	4.3	0.8	8.9	570	13	10	1300	80	490	0.2	negative	2	2	2	negative	2	positive homog.	3	2	600	120	1	660
2	35	1	33	40	4.2	1	12	190	22	10	2200	79	500	1.2	negative	2	1	2	negative	1	positive hete.	3	2	670	96	2	500
2	45	1.2	29	44	4.4	0.9	9	270	18	14	1620	82	567	2	positive hete	2	1	2	negative	1	negtive	1	2	450	96	2	550
2	40	1.1	30	45	4	0.8	13	350	18	14	1260	77	400	4	positive hete	2	1	1	negative	1	positive hete.	1	2	550	96	2	600
2	40	1.2	37	47	4.8	0.9	14.5	157	15	16	2400	75	550	1.5	positive hete	2	1	1	negative	1	positive hete.	1	1	550	96	2	550
2	29	0.9	33	44	4.3	0.8	8.9	570	13	10	1300	80	490	0.2	negative	2	2	1	negative	1	positive homog.	1	1	600	96	1	500
2	35	1	33	40	4.2	1	12	190	22	10	2200	79	500	1.2	negative	2	2	1	negative	1	positive hete.	1	1	670	96	2	600
2	45	1.2	29	44	4.4	0.9	9	270	18	9	1620	82	567	2	positive hete	2	1	1	negative	1	positive homog.	1	1	450	96	2	650
2	40	1.1	30	45	4	0.8	13	350	18	7	1260	77	400	4	positive hete	2	2	1	negative	1	positive homog.	1	1	550	96	2	500
2	40	1.2	37	45	4.8	0.7	14.5	157	15	20	4102	75	250	0.6	positive hete	1	1	1	negative	1	positive homog.	1	1	225	12	2	240
2	29	0.9	33	44	4.3	0.8	10.5	450	13	10	1300	80	200	0.4	positive hete	1	1	1	negative	1	positive homog.	1	1	235	13	1	300
2	35	1	33	40	4.2	1	12	190	11	10	2200	79	200	0.3	positive hete	1	1	1	negative	1	positive homog.	1	1	236	14	1	250
2	45	1.2	29	44	4.4	0.9	10.5	270	18	9	1620	82	250	0.3	positive hete	1	1	1	negative	1	positive homog.	1	1	235	9	1	350
2	40	1.1	30	45	4	0.8	13	350	18	7	1260	77	200	0.2	positive hete	1	1	1	negative	1	positive homog.	1	1	245	10	1	400
2	40	1.2	37	45	4.8	0.9	14.5	157	15	15	2400	75	200	0.1	positive hete	1	1	1	negative	1	positive homog.	1	1	285	12	1	450
2	29	0.9	33	44	4.3	0.8	10.5	450	13	20	1300	80	240	0.3	positive hete	1	1	1	negative	1	positive homog.	1	1	295	11	1	480
2	35	1	33	40	4.2	1	12	190	22	20	2200	80	245	0.2	positive hete	1	1	1	positive	1	positive homog.	1	1	231	12	1	460
2	45	1.2	29	44	4.4	0.9	9	270	18	9	1620	82	235	0.3	positive hete	1	1	1	positive	1	positive homog.	1	1	250	15	1	240
2	40	1.1	30	45	4	0.9	13	350	18	7	1260	77	235	0.1	positive hete	1	1	1	negative	1	positive homog.	1	1	214	9	1	245
2	40	1.2	37	45	4.8	0.9	15	157	15	15	2400	80	235	0.2	positive hete	1	1	1	negative	1	positive homog.	1	1	220	7	1	250
2	29	0.9	33	44	4.3	0.8	8.9	450	13	10	1300	80	235	1.2	positive hete	1	1	1	negative	1	positive homog.	1	1	235	8	2	260
2	35	1	33	40	4.2	0.9	12	190	22	10	2200	79	235	0.5	positive hete	1	1	2	negative	1	positive homog.	1	1	220	10	1	290
2	45	1.2	29	44	4.4	0.9	9	270	18	9	2200	82	250	0.6	positive hete	1	1	2	negative	1	positive homog.	1	1	212	12	2	300
2	40	1.1	30	45	4	0.8	16	350	18	7	2200	77	245	0.8	positive hete	1	1	2	negative	1	positive homog.	1	1	255	15	2	450
2	40	1.2	37	45	4.8	0.7	1	157	15	16	2200	75	245	0.6	positive hete	1	1	2	negative	2	positive homog.	1	1	266	14	2	460
2	29	0.5	33	44	4.3	0.8	8.9	450	13	10	2200	80	235	0.1	positive hete	1	2	2	negative	2	positive homog.	2	2	288	7	1	480
2	35	1	33	40	4.2	1	12	190	22	10	2200	79	240	0.2	positive hete	1	1	1	negative	2	positive homog.	2	2	277	8	1	240
2	45	1.5	29	44	4.4	0.9	9	270	18	9	1620	82	250	0.3	positive hete	1	1	1	negative	1	positive homog.	2	2	260	9	1	300
2	40	1.1	30	45	4	0.8	13	350	18	7	1260	77	235	0.1	positive hete	1	2	1	negative	1	positive homog.	2	2	240	15	1	400
2	40	1.2	37	47	4.8	0.7	14.5	157	15	16	2400	75	550	1.5	positive hete	2	2	2	negative	2	positive hete.	2	2	550	100	2	500
2	29	0.9	33	44	4.3	0.8	8.9	570	13	10	1300	80	490	0.2	negative	2	2	2	negative	2	positive homog.	2	2	600	92	1	800
2	35	1	33	40	4.2	1	12	190	22	10	2200	79	500	1.2	negative	2	2	2	negative	2	positive hete.	2	2	670	96	2	700
2	45	1.2	29	44	4.4	0.9	9	270	18	9	1620	82	567	2	positive hete	2	2	2	negative	2	negtive	2	2	450	92	2	600
2	40	1.1	30	45	4	0.8	13	350	18	7	1260	77	400	4	positive hete	2	2	2	negative	2	positive hete.	2	2	550	95	2	700
2	40	1.2	37	47	4.8	0.9	14.5	157	15	16	2400	75	550	1.5	positive hete	2	2	2	negative	2	positive hete.	2	2	550	100	2	750
2	29	0.9	33	44	4.3	0.8	8.9	570	13	10	1300	80	490	0.2	negative	2	2	2	negative	2	positive homog.	2	2	600	92	1	800
2	35	1	33	40	4.2	1	12	190	22	10	2200	79	500	1.2	negative	2	2	2	negative	2	positive hete.	2	2	670	96	2	540
2	45	1.2	29	44	4.4	0.9	9	270	18	9	1620	82	567	2	positive hete	2	2	2	negative	2	negtive	2	2	450	96	2	560
2	40	1.1	30	45	4	0.8	13	350	18	7	1260	77	400	4	positive hete	2	2	2	negative	2	positive hete.	2	2	550	96	2	570
2	40	1.2	37	47	4.8	0.9	14.5	157	15	16	2400	75	550	1.5	positive hete	2	2	2	negative	2	positive hete.	2	2	550	120	2	601
2	29	0.9	33	44	4.3	0.8	8.9	570	13	10	1300	80	490	0.2	negative	2	2	2	negative	2	positive homog.	3	2	600	120	1	660
2	35	1	33	40	4.2	1	12	190	22	10	2200	79	500	1.2	negative	2	1	2	negative	1	positive hete.	3	2	670	96	2	500
2	45	1.2	29	44	4.4	0.9	9	270	18	14	1620	82	567	2	positive hete	2	1	2	negative	1	negtive	1	2	450	96	2	550
2	40	1.1	30	45	4	0.8	13	350	18	14	1260	77	400	4	positive hete	2	1	1	negative	1	positive hete.	1	2	550	96	2	600
2	40	1.2	37	47	4.8	0.9	14.5	157	15	16	2400	75	550	1.5	positive hete	2	1	1	negative	1	positive hete.	1	1	550	96	2	550
2	29	0.9	33	44	4.3	0.8	8.9	570	13	10	1300	80	490	0.2	negative	2	2	1	negative	1	positive homog.	1	1	600	96	1	500
2	35	1	33	40	4.2	1	12	190	22	10	2200	79	500	1.2	negative	2	2	1	negative	1	positive hete.	1	1	670	96	2	600
2	45	1.2	29	44	4.4	0.9	9	270	18	9	1620	82	567	2	positive hete	2	1	1	negative	1	positive homog.	1	1	450	96	2	650
2	40	1.1	30	45	4	0.8	13	350	18	7	1260	77	400	4	positive hete	2	2	1	negative	1	positive homog.	1	1	550	96	2	500
1= child
2= adult																1= mild	1= HOMOzygous normal GG	1= HOMOzygous normal AA		1= HOMOzygous normal GG		1= HOMOzygous normal AA	1= HOMOzygous normal CC			1= Normal
																2= severe	2=Heterozygouz GA	2=Heterozygouz AG		2=Heterozygouz GA		2=Heterozygouz AC	2=Heterozygouz CT			2= high D-dimer
																	3=Homozygous Mutant AA	3=Homozygous Mutant GG		3=Homozygous Mutant AA		3=Homozygous Mutant CC	3=Homozygous Mutant TT
